# Supplementary material for: Dual-Template Magnetic Molecularly Imprinted Polymer for Simultaneous Determination of Spot Urine Metanephrines and 3-Methoxytyramine for the Diagnosis of Pheochromocytomas and Paragangliomas
Source: Molecules. 2022 May 30;27(11):3520. doi: 10.3390/molecules27113520 (PMC9182035; doi:10.3390/molecules27113520)
Supplement: Supplementary file 1 [file molecules-27-03520-s001.zip]

Archive with 1 entries (1 files):
- molecules-1745063-supplementary.pdf
